# Supplementary material for: Quantitative study of spatial and temporal variation in retinal capillary network perfusion in rat eye by in vivo confocal imaging
Source: Sci Rep. 2023 Nov 2;13:18923. doi: 10.1038/s41598-023-44480-1 (PMC10622421; doi:10.1038/s41598-023-44480-1)
Supplement: Supplementary file 3 — Supplementary Information 2. [file 41598_2023_44480_MOESM3_ESM.ijm]

/* 
 * Author: Andrew Mehnert, Centre for Ophthalmology & Visual Science, The University of Western Australia 
 *  
 * History: 10/8/2022 - V1.0
 *                             
 */


setOption("JFileChooser", true)
run("Close All");


function replace_spaces_with_underscore(string) {
	fixed_string = replace(string, " ", "_");
	return fixed_string; 
}

// Ask user to select the aligned single channel (Cy5) in vivo file
filepathname = File.openDialog("Select the Cy5 in vivo file to process");
filename_without_extension = replace_spaces_with_underscore(File.getNameWithoutExtension(filepathname));
directory = File.directory;

// Load as virtual stack 
run("Bio-Formats","open=[/"+filepathname+"] autoscale color_mode=Default rois_import=[ROI manager] view=Hyperstack stack_order=XYCZT use_virtual_stack");
rename("input");

// Load the user-specified number of slices as a stack
waitForUser("Info", "Please review the stack to decide how many frames you want to use");
slices_to_use = getNumber("How many frames to use?", nSlices);
run("Make Substack...", "slices=1-"+slices_to_use);
run("Enhance Contrast...", "saturated=0 normalize process_all use");  // linearly stretch intensities over entire bit range
close("input");
rename("input");

// Get pixel size and frame rate from the metadata
Stack.getUnits(X_unit, Y_unit, Z_unit, Time_unit, Value_unit);
getPixelSize(unit, pixelWidth, pixelHeight);
frameInterval = Stack.getFrameInterval();  // in Time_unit
frameRate = 1/frameInterval;               // in 1/Time_unit
pixelSize = pixelWidth;
number_of_frames = nSlices;
total_time = number_of_frames * frameInterval;
showMessage("Properties for the stack", "Frame rate = "+frameRate+" per "+Time_unit+"\n"
			 +"Frame interval = "+frameInterval+" "+Time_unit+"\n"
             +"Pixel size  = "+pixelSize+" "+X_unit+"\n"
             +"Units of speed are "+X_unit+" per "+Time_unit+"\n"
             +"Total time = "+total_time+" "+Time_unit);

// Create a stDev z-projection to visualise the RBC pathways (i.e. vessels)
run("Z Project...", "projection=[Standard Deviation]");
run("Enhance Contrast...", "saturated=0.35 normalize");
run("Enhance Local Contrast (CLAHE)", "blocksize=127 histogram=256 maximum=3 mask=*None*");
setOption("ScaleConversions", true);
run("16-bit");

// Duplicate this as many times as there are frames in the RBC stack
selectWindow("STD_input");
run("Copy");
for (i = 2; i <= number_of_frames; i++) {
	run("Add Slice");
    run("Paste");
}

// Create colour composite
run("Merge Channels...", "c1=input c2=STD_input create");
rename("input");
run("Re-order Hyperstack ...", "channels=[Channels (c)] slices=[Frames (t)] frames=[Slices (z)]");
Stack.setChannel(1);

// Load or create line segment ROIs for kymograph analysis
setTool("polyline");
waitForUser("Load or define line segment ROIs and click OK when done");

// For each ROI, generate a kymograph, compute its direction histogram and write this to the "Kymograph direction histograms" table
n = roiManager('count');
setBatchMode("hide");
Table.create("Kymograph direction histograms");
run("Split Channels");
selectWindow("C1-input");

for (i = 0; i < n; i++) {
	selectWindow("C1-input");
    roiManager('select', i);
    name = Roi.getName;

    run("Reslice [/]...", "output=1.000 start=Top avoid");
    rename("Kymograph of "+name); 

    directionAndFit = eval("script",
	  "analyzer = new " + "Packages.fiji.analyze.directionality.Directionality_()" + ";"
	 + "analyzer.setImagePlus(Packages.ij.IJ.getImage());"
	 + "analyzer.computeHistograms();"
	 + "analyzer.fitHistograms();"
	 + "table = analyzer.displayResultsTable();"
	 + "table.show(\"Directionality histogram\");");
	 
	//close("Kymograph of "+name);  
	table_heading = split(Table.headings("Directionality histogram"),"\t");
	if (i==0) {
		direction = Table.getColumn(table_heading[0],"Directionality histogram");
		Table.setColumn("Direction", direction, "Kymograph direction histograms");
	}
	rel_freq = Table.getColumn(table_heading[1],"Directionality histogram");
    Table.setColumn(name, rel_freq, "Kymograph direction histograms");
    Table.update("Kymograph direction histograms");
    close("Directionality histogram");
}
setBatchMode("exit and display");

run("Merge Channels...", "c1=C1-input c2=C2-input create");

// Add some additional metadata to the table and save
Table.set("Number of frames", 0, number_of_frames, "Kymograph direction histograms");
Table.set("Frame interval ("+Time_unit+")", 0, frameInterval, "Kymograph direction histograms");
Table.set("Frame rate (per "+Time_unit+")", 0, frameRate, "Kymograph direction histograms");
Table.set("Pixel size ("+X_unit+")", 0, pixelSize, "Kymograph direction histograms");
filepathname = directory+filename_without_extension+"_("+slices_to_use+"_slices)_kymo_direction_histograms.csv";
Table.save(filepathname,"Kymograph direction histograms");
showMessage("Info","Table written to "+filepathname);
