# Supplementary material for: Quantitative study of spatial and temporal variation in retinal capillary network perfusion in rat eye by in vivo confocal imaging
Source: Sci Rep. 2023 Nov 2;13:18923. doi: 10.1038/s41598-023-44480-1 (PMC10622421; doi:10.1038/s41598-023-44480-1)
Supplement: Supplementary file 5 — Supplementary Information 4. [file 41598_2023_44480_MOESM5_ESM.ijm]

/* 
 * Author: Andrew Mehnert, Centre for Ophthalmology & Visual Science, The University of Western Australia
 *  
 * History: 31/8/2022: V1.0 
 *           
 */
 
 
// User-defined constants
RBC_size_in_microns = 6.5; // size of rat RBC
default_prominence_for_maxima_detection = 0.01; 

// Close any open windows and the ROI Manager
close("*");
close("ROI Manager");

// Ask user to open the stack to process  
waitForUser("Open or drag-and-drop the Cy5 in vivo file to process and click OK to continue");
image_name = getInfo("window.title");

// Ask user for the range of frames to use and create substack
slices_to_use = getString("Enter the range (e.g. 2-550) of frames that you want to use", "1-"+nSlices);
run("Make Substack...", "slices="+slices_to_use);
number_of_slices = nSlices;

// Constrast enhance
run("Enhance Contrast...", "saturated=0.35 normalize process_all use");  // linearly stretch intensities over entire bit range
close(image_name);
rename(image_name);
	
// Get pixel size and frame rate
Stack.getUnits(X_unit, Y_unit, Z_unit, Time_unit, Value_unit);
getPixelSize(unit, pixelWidth, pixelHeight);
frameInterval = Stack.getFrameInterval();  // in Time_unit
frameRate = 1/frameInterval;               // in 1/Time_unit
pixelSize = pixelWidth;
total_time = nSlices * frameInterval;
            
// Calibrate filter sizes
RBC_size_in_pixels = RBC_size_in_microns/pixelSize;                                                                                                                         
radius_of_mean_filter_in_pixels = Math.ceil((RBC_size_in_pixels - 1)/2); // radius in pixels such that 2*radius+1 pixels COVER a single RBC
radius_of_LoG_filter_in_pixels = radius_of_mean_filter_in_pixels + 1;

showMessage("Properties for the stack", "Frame rate = "+frameRate+" per "+Time_unit+"\n"
			 +"Frame interval = "+frameInterval+" "+Time_unit+"\n"
             +"Pixel size  = "+pixelSize+" "+X_unit+"\n"
             +"Units of speed are "+X_unit+" per "+Time_unit+"\n"
             +"Total time = "+total_time+" "+Time_unit+"\n"
             +"RBC size in pixels = "+ RBC_size_in_pixels+"\n"
             +"LoG filter size in pixels = "+ radius_of_LoG_filter_in_pixels+"\n"
             +"Radius of mean filter in pixels used to measure mean RBC intensity  = "+ radius_of_mean_filter_in_pixels
             );       

// Apply slicewise mean filter and slicewise LoG
run("CLIJ2 Macro Extensions");
GPU_assisted_mean_by_slice(image_name, radius_of_mean_filter_in_pixels); // mean filter each slice - this is used to determine the mean intensity of a candidate RBC
GPU_assisted_LoG_by_slice(image_name, radius_of_LoG_filter_in_pixels);
run("Tile");

// Alow the user to select the prominence used to detect maxima using the first slice
// NOTE: Maxima are ignored if they do not stand out from the surroundings by more than 
//       this value (called the "noise tolerance" in previous versions of the Find Maxima plugin)
prominence = default_prominence_for_maxima_detection;
waitForUser("Make a note of the prominence value that you select in the next dialog");
selectWindow("slicewise_ LoG_"+image_name);
setSlice(1);
run("Find Maxima...", "prominence="+prominence+" strict exclude output=[Point Selection]"); // creates a multipoint ROI
run("Select None");
run("Find Maxima...");
prominence = getNumber("Noise prominence to use:", default_prominence_for_maxima_detection);
			
// Compute the mean intensities of the candidate RBCs by simply looking up the mean filter value at the candidate locations
run("Set Measurements...", "area mean redirect=None decimal=3");
selectWindow("slicewise_mean_filtered_"+image_name);
setSlice(1);
run("Restore Selection");
run("Measure");               
run("Tile");
		
// Find the mean of these mean intensities and use this as the default spot mean threshold
spot_mean = Table.getColumn("Mean");
Array.getStatistics(spot_mean, min, max, mean, stdDev);
close("Results");
			
spot_mean_threshold = mean;
					
// Now allow the user to try different values for the threshold
do {
	selectWindow("slicewise_ LoG_"+image_name);
    setSlice(1);
    run("Find Maxima...", "prominence="+prominence+" strict exclude output=[Point Selection]"); // creates a multipoint ROI
    selectWindow("slicewise_mean_filtered_"+image_name);
    setSlice(1);
    run("Restore Selection");
    getSelectionCoordinates(x, y);
			 
    // delete all points from the multipoint ROI that do not satisfy the threshold
	for (count=0; count < x.length; count++){ 
		if(getPixel(x[count], y[count]) < spot_mean_threshold){
			setKeyDown("alt");      // delete this point
        	makePoint(x[count], y[count]);
        	}
	}
	
	selectWindow(image_name);
	setSlice(1);
    run("Restore Selection");
    run("Properties... ", "  stroke=yellow point=Circle size=Large");  // display the candidate RBCs as yellow circles
    waitForUser("Use Ctrl+Shift+A and Ctrl+Shift+E to toggle the overlay\nClick OK to continue");

	answer = getBoolean("Do you want to change the spot threshold?");
	if (answer == true) {
		spot_mean_threshold = getNumber("Enter threshold value", mean);
	}
}
while (answer == true);

// Apply the selected prominence and threshold to all frames
spot_detect(image_name, prominence, spot_mean_threshold);

close("slicewise_ LoG_"+image_name);
close("slicewise_mean_filtered_"+image_name);		
run("Tile");


function GPU_assisted_LoG_by_slice(input_image, radius) { 
	// Compute the LoG of each slice
	Ext.CLIJ2_clear();
	image1 = input_image;
	Ext.CLIJ2_push(image1);
	image2 = "Gaussian_filtered"+input_image;
	sigma_x = radius;   
	sigma_y = radius;
	sigma_z = 0;
	Ext.CLIJ2_gaussianBlur3D(image1, image2, sigma_x, sigma_y, sigma_z);
	Ext.CLIJ2_pull(image2);
	run("Laplace Filter");  // This is a 2D Laplace filter applied to each slice
	run("Enhance Contrast...", "saturated=0 normalize process_all");
	close("Gaussian_filtered"+input_image);
	run("Invert", "stack");
	rename("slicewise_ LoG_"+input_image);
}


function GPU_assisted_mean_by_slice(input_image, radius) { 
	// Mean filter each slice
	Ext.CLIJ2_clear();
	image1 = input_image;
	Ext.CLIJ2_push(image1);
	image2 = "slicewise_mean_filtered_"+input_image;
	radius_x = radius;
	radius_y = radius;
	radius_z = 0.0;
	Ext.CLIJ2_mean3DBox(image1, image2, radius_x, radius_y, radius_z);
	Ext.CLIJ2_pull(image2);
}


function spot_detect(input_image, prominence, spot_mean_mean) { 
	// Apply the selected prominence and spot mean threshold to ALL slices
	
	roiManager("reset");
	setBatchMode("hide");
	
	selectWindow(input_image);
	number_of_frames = nSlices;

	for (slice = 1; slice <= number_of_frames; slice++) {
		selectWindow("slicewise_ LoG_"+input_image);
	    setSlice(slice);
	    run("Find Maxima...", "prominence="+prominence+" strict exclude output=[Point Selection]"); // creates a multipoint ROI
	    selectWindow("slicewise_mean_filtered_"+input_image);
	    setSlice(slice);
	    run("Restore Selection");
	    getSelectionCoordinates(x, y);
	
	    // delete all points from the multipoint ROI that do not satisfy the threshold
		for (i=0; i<x.length; i++){
			if(getPixel(x[i], y[i]) < spot_mean_threshold){
				setKeyDown("alt");      // delete this point
	        	makePoint(x[i], y[i]);
	        	}
		}
		roiManager("Add"); // add this multipoint ROI to the ROI Manager
	}
		

	// Generate a binary stack with binary 1 indicating the location of each RBC
	newImage("RBC_points_"+input_image, "8-bit black", getWidth(), getHeight(), number_of_frames);	
	
	for (i = 0; i < roiManager("count"); i++) {
		selectWindow("RBC_points_"+input_image);
	    roiManager('select', i); // will automatically select the correct slice of "RBC masks"
	    run("Create Mask");
	    run("Copy");
	    close("Mask");
	    selectWindow("RBC_points_"+input_image);
	    run("Paste");
	}
	    
	setBatchMode("exit and display");	
	
	run("Divide...", "value=255.000 stack");
	run("Enhance Contrast", "saturated=0.35");
	
	// Dilate each slice to create a blob for each RBC
	run("Morphological Filters (3D)", "operation=Dilation element=Ball x-radius=1 y-radius=1 z-radius=0");  // z-radius=0 ensures this happens slice by slice
	rename("RBC_masks_"+input_image);
    run("Enhance Contrast", "saturated=0.35");
}
