# Supplementary material for: Quantitative study of spatial and temporal variation in retinal capillary network perfusion in rat eye by in vivo confocal imaging
Source: Sci Rep. 2023 Nov 2;13:18923. doi: 10.1038/s41598-023-44480-1 (PMC10622421; doi:10.1038/s41598-023-44480-1)
Supplement: Supplementary file 6 — Supplementary Information 5. [file 41598_2023_44480_MOESM6_ESM.ijm]

/* 
 * Author: Andrew Mehnert, Centre for Ophthalmology & Visual Science, The University of Western Australia
 *  
 * Synopsis: Measures the diameter of selected vessels in an image stack using the FWHM method
 *            1. The pixel size must be correctly set in the image metadata
 *            2. The user can select the channel and frames/slices to use
 *            3. The user draws a line ROI across the diameter of each vessel to be measured (the ROI set is automatically saved)
 *            4. The user-defined constant "line_ROI_width" defines the width of the line used to extract the intensity profile
 *            5. The script processes each ROI in turn
 *               (i)   A table is created for the ROI
 *               (ii)  The intensity profile values for each frame are added as columns to the table
 *               (iii) The FWHM value is computed for each profile and added to the last row of the table
 *				 (iv)  The pixel size is written to the last column
 *               (iv)  The table is saved to a CSV file
 *  
 *  History: 11/10/2022 - V1.3
 *                             
 */

setOption("JFileChooser", true);
run("Close All");
roiManager("reset");
close("Results");
close("ROI Manager");

// User-defined constants
line_ROI_width = 10;    // Width of the line ROI used to extract the intensity profile for which the FWHM is calculated


function replace_spaces_with_underscore(string) {
	fixed_string = replace(string, " ", "_");
	return fixed_string; 
}


// Ask user to select the aligned two channel in vivo file
filepathname = File.openDialog("Select the in vivo file to process");
File.getNameWithoutExtension(filepathname);
filename_without_extension = replace_spaces_with_underscore(File.getNameWithoutExtension(filepathname));
directory = File.directory;

// Load as virtual stack 
run("Bio-Formats","open=[/"+filepathname+"] autoscale color_mode=Default rois_import=[ROI manager] view=Hyperstack stack_order=XYCZT use_virtual_stack");
image_name = filename_without_extension;
rename(image_name);

// Load the user-specified channel and range of slices as a stack
waitForUser("Info", "Please review the stack to decide which frames and channel you want to use");
run("Duplicate...");
run("Enhance Contrast...", "saturated=0.35 normalize process_all use");  // linearly stretch intensities over entire bit range
close(image_name);
rename(image_name);

// Get pixel size and frame rate from the metadata and display an informational dialog box
Stack.getUnits(X_unit, Y_unit, Z_unit, Time_unit, Value_unit); 
getPixelSize(unit, pixelWidth, pixelHeight);
frameInterval = Stack.getFrameInterval();  // in Time_unit
frameRate = 1/frameInterval;               // in 1/Time_unit
pixelSize = pixelWidth;
number_of_frames = nSlices;
total_time = number_of_frames * frameInterval;

showMessage("Properties for the stack", "Frame rate = "+frameRate+" per "+Time_unit+"\n"
			 +"Frame interval = "+frameInterval+" "+Time_unit+"\n"
             +"Pixel size  = "+pixelSize+" "+X_unit+"\n"
             +"Units of speed are "+X_unit+" per "+Time_unit+"\n"
             +"Total time = "+total_time+" "+Time_unit);
             
// Perform a mean intensity z-projection and ask the user to add line ROIs tot ROI Manager
run("Z Project...", "projection=[Average Intensity]");
setTool("line");
run("Tile");
run("Synchronize Windows");
waitForUser("Info", "Draw a line ROI across each vessel that you want to measure.\nAdd each ROI to the ROI Manager.\n \nAlternatively load in an existing ROiSet zip file.\n \nClick OK to continue");
roiManager("save", directory+filename_without_extension+"_diameter_RoiSet.zip")

// Concatenate the mean intensity z-projection to the stack
selectWindow(image_name);
run("Concatenate...", "open image1="+image_name+" image2=AVG_"+image_name+" image3=[-- None --]");
rename(image_name);

// Extract line ROI profiles to tables along with the corresponding estimates of FWHM
run("Select None");
number_of_frames = nSlices;
number_of_rois = roiManager('count');
roiManager("Deselect");
roiManager("Set Line Width", line_ROI_width);

setBatchMode("hide");
for (roi_number = 0; roi_number < number_of_rois; roi_number++){
	showProgress(roi_number, number_of_rois-1);
	selectWindow(image_name);
	roiManager('select', roi_number);
	run("Properties... ", "  width="+line_ROI_width);
    roi_name = Roi.getName;
    Table.create("Table_for_"+roi_name);
    Plot.create("FWHM_for_"+roi_name, "Frame", "Width");
    
    frame_fwhm = newArray(number_of_frames);
	for (i = 1; i <= number_of_frames; i++) {
		selectWindow(image_name);
		roiManager('select', roi_number);
	    setSlice(i);
		profile = getProfile();

		if (i < number_of_frames) {
			Table.setColumn("Frame "+i, profile, "Table_for_"+roi_name);
		}
		else {
			Table.setColumn("AVG Frame", profile, "Table_for_"+roi_name);
		}

		
		Array.getStatistics(profile, min, max, mean, stdDev);
		for (c=0; c<profile.length; c++) profile[c] = (profile[c] - min) / (max - min); // normalise
		fwhm = getFWHMFromProfiles(profile, profile.length, pixelSize);
		//Array.print(fwhm);
		frame_fwhm[i-1] = fwhm[0];
		
		if (i < number_of_frames) {
			Table.set("Frame "+i, profile.length-1, fwhm[0], "Table_for_"+roi_name);
		}
		else {
			Table.set("AVG Frame", profile.length-1, fwhm[0], "Table_for_"+roi_name);
		}

	}
	Table.set("Pixel size", 0, pixelSize, "Table_for_"+roi_name);
    Table.update;
       
	Table.save(directory + filename_without_extension + "_ROI_" + (roi_number + 1) + "_" + roi_name + "_FWHM.csv");
	close("Table_for_"+roi_name);
	Plot.add("line", frame_fwhm);
	Plot.update();	
}

setBatchMode("exit and display");

run("Images to Stack", "  title=FWHM_for use");
rename("ROI_FWHM_for_"+image_name);
saveAs("tif", directory+"ROI_FWHM_for_"+image_name);


/*
 * Code below for FWHM is from the following paper:
 * 
 * McDowell, K., Berthiaume, A., Tieu, T., Hartmann, D., & Shih, A. (2020). 
 *   "VasoMetrics: Unbiased spatiotemporal analysis of microvascular diameter in multi-photon imaging applications". 
 *    Quantitative Imaging In Medicine And Surgery, 11(3), 969-982. doi:10.21037/qims-20-920
 * 
 */


function getIntersection(centerX, centerY, radius, slope, yInt) {
	a = pow(slope, 2) + 1;
	b = 2 * ((slope * yInt) - (slope * centerY) - centerX);
	c = pow(centerY, 2) - pow(radius, 2) + pow(centerX, 2) - (2 * yInt * centerY) + pow(yInt, 2);
	x1 = (-1 * b + sqrt(pow(b, 2) - 4 * a * c)) / (2 * a);
	x2 = (-1 * b - sqrt(pow(b, 2) - 4 * a * c)) / (2 * a);
	return newArray(x1, x2);
}

function index(a, value) { 
	for (i=0; i<a.length; i++) if (a[i]==value) return i; 
	return -1; 
} 

function getProfilesForSlice(sliceNum) {
	profiles = newArray;
	for (i = 0; i < roiManager("count"); i++) {
		roiManager("select", i);
		// Obtain the intensity profile and normalize it
		getDimensions(width, height, channels, slices, frames);
		
		if (slices > 1) {
			setSlice(sliceNum);
		} else if (frames > 1) {
			Stack.setFrame(sliceNum);
		}

		profile = getProfile();
		Array.getStatistics(profile, min, max, mean, stdDev);
		for (c=0; c<profile.length; c++) profile[c] = (profile[c] - min) / (max - min);
		
		profiles = Array.concat(profiles, profile);
	}
	return profiles;
}

function getFWHMFromProfiles(profiles, profileLength, pixelScale) {
	fwhms = newArray;
	for (i = 0; i < (profiles.length / profileLength); i++) {
		profile = Array.slice(profiles, i * profileLength, (i+1) * profileLength - 1);
		// Obtain the FWHM value for this profile
		Array.getStatistics(profile, min, max, mean, stdDev);
		halfMax = max / 2;
		

	intersects = getYIntersects(halfMax, profile);
		Array.getStatistics(intersects, min, max, mean, stdDev);
	
		fwhm = (max - min) * pixelScale;

		// Determine the derivative of this profile and use it to expand the bounds of FWHM height
		derivative = newArray;
		for (x = 0; x < (profile.length - 1); x++) derivative[derivative.length] = profile[x+1] - profile[x];
		copiedProfile = Array.copy(profile);
		Array.sort(copiedProfile);
		median = (copiedProfile[floor((copiedProfile.length - 1) / 2)] + copiedProfile[round((copiedProfile.length - 1) / 2)]) / 2;
		intersects = getYIntersects(0, derivative);
		leftIntChange = 0;
		rightIntChange = profile.length - 1;
		for (x = 0; x < intersects.length; x++) {
			if (intersects[x] > leftIntChange && min - intersects[x] > 0) leftIntChange = intersects[x];
			if (intersects[x] < rightIntChange && intersects[x] - max > 0) rightIntChange = intersects[x];
		}

		// Using the adjusted intersects, recalculate the half max and find the x distance
		Array.getStatistics(profile, min, max, mean, stdDev);
		halfMax = (max - minOf(profile[leftIntChange], profile[rightIntChange])) / 2;
		//halfMax = max / 2;
		fwhm = fwhmFromProfile(profile, halfMax, ((rightIntChange + leftIntChange) / 2), false) * pixelScale;		
		fwhms[fwhms.length] = fwhm;
	}
	return fwhms;
}

function getCLineLength(x, y, imgHeight) {
	if (getBoolean("Select cross-line length method", "Automatically Calculate Length", "Manually Enter Length")) {
		getDimensions(width, height, channels, slices, frames);
		if (slices > 1 || frames > 1) {
			run("Z Project...", "projection=[Max Intensity] all");
		} else {
			run("Duplicate...", " ");
		}
		
		run("Median...", "radius=10 stack");
		maxPeakDist = 0;
		for (i = 0; i < x.length - 1; i++) {
			invM = -1 / ((y[i+1] - y[i]) / (x[i+1] - x[i]));
			invB = ((y[i+1] + y[i])/2) + (-1 * invM * ((x[i+1] + x[i]) / 2));

			if (invM > 0) {
				makeLine(0, invB, (imgHeight - invB) / invM, imgHeight);
			} else {
				makeLine(0, invB, (0 - invB) / invM, 0);	
			}
			
			profile = getProfile();
			dist = sqrt(pow(((x[i+1] + x[i]) / 2) - 0, 2) + pow(((y[i+1] + y[i])/2) - invB, 2));
			sample = Array.slice(profile,dist-10,dist+10);
			Array.getStatistics(sample, min, max, mean, stdDev);
			halfMax = max / 2;
			fwhm = fwhmFromProfile(profile, halfMax, dist, true);

			peakDist = fwhm + (0.65 * fwhm);
			if (peakDist > maxPeakDist) maxPeakDist = peakDist;
		}
		close();

		if (maxPeakDist == 0 || maxPeakDist > 80) {
			return getNumber("Automatic Line Length Calculation Failed. Please input length for crosslines (in pixels).", 20) / 2;
		} else {
			return maxPeakDist / 2;	
		}
	} else {
		return getNumber("Please input length for crosslines (in pixels).", 20) / 2
	}
}


function fwhmFromProfile(profile, targetY, vesselCenterX, minDist) {
	intersects = getYIntersects(targetY, profile);
	if (targetY < 0.2) return NaN;
	if (intersects.length < 2) return NaN;
	
	leftX = intersects[0];
	rightX = intersects[intersects.length - 1];
	for (x = 0; x < intersects.length; x++) {
		if (minDist && intersects[x] < vesselCenterX && vesselCenterX - intersects[x] < vesselCenterX - leftX) leftX = intersects[x];
		if (minDist && intersects[x] > vesselCenterX && intersects[x] - vesselCenterX < rightX - vesselCenterX) rightX = intersects[x];
		if (!minDist && intersects[x] < vesselCenterX && vesselCenterX - intersects[x] > vesselCenterX - leftX) leftX = intersects[x];
		if (!minDist && intersects[x] > vesselCenterX && intersects[x] - vesselCenterX > rightX - vesselCenterX) rightX = intersects[x];
	}

	return rightX - leftX;
}

function getYIntersects(targetY, fx) {
	intersects = newArray;
	for (c=0; c < (fx.length - 1); c++) {
		profileSlope = (fx[c+1] - fx[c]);
		profileYInt = fx[c] + (-1 * profileSlope * c);
		xInt = (targetY - profileYInt) / profileSlope;
		if (xInt >= c && xInt <= (c+1)) {
			intersects[intersects.length] = xInt;
		}
	}
	return intersects;
}
